# Supplementary material for: Trophic Duality: Taxonomic Segregation and Convergence in Prey Functional Traits Driving the Coexistence of Apex Predators
Source: Biology (Basel). 2025 Dec 24;15(1):31. doi: 10.3390/biology15010031 (PMC12784996; doi:10.3390/biology15010031)
Supplement: Supplementary file 1 [file biology-15-00031-s001.zip]

Archive with 2 entries (2 files):
- Table_S1_R2.xlsx
- Table_S2_R2.xlsx
