# Supplementary material for: Trophic Duality: Taxonomic Segregation and Convergence in Prey Functional Traits Driving the Coexistence of Apex Predators
Source: Biology (Basel). 2025 Dec 24;15(1):31. doi: 10.3390/biology15010031 (PMC12784996; doi:10.3390/biology15010031)
Supplement: Supplementary file 1 [file biology-15-00031-s001.zip › Table_S1_R2.xlsx]

## Sheet: Table S1
References	Area	Country	Lat	Long	Type	Period	Jaguar (N samples)	Puma (N samples)
Prado, D.M.D. Dieta e relação de abundância de Panthera onca e Puma concolor com suas espécies-presa na Amazônia Central. Master’s Thesis, Instituto Nacional de Pesquisas da Amazônia (INPA), Manaus, Brazil, 2010. https://repositorio.inpa.gov.br/items/52ee12d8-da19-43dc-afcb-4b32d61af8ac	Adolpho Ducke Forest Reserve	Brazil	-2.9633	-59.9248	Thesis	2004-2005, 2008	18	48
Flores-Turdera, C.; Ayala, G.; Viscarra, M.; Wallace, R. Comparison of big cat food habits in the Amazon piedmont forest in two Bolivian protected areas. Therya 2021, 12, 75–83. https://doi.org/10.12933/therya-21-1024	Amazon Piedmont Forest	Bolivia	-14.618	-67.5807	Article	2008	66	56
Aranda, M.; Sánchez-Cordero, V. Prey spectra of jaguar (Panthera onca) and puma (Puma concolor) in tropical forests of Mexico. Stud. Neotrop. Fauna Environ. 1996, 31, 65–67. https://doi.org/10.1076/snfe.31.2.65.13334.	Calakmul Biosphere Reserve	Mexico	18.0988	-89.7963	Article	1989-1991, 1993	37	15
Núñez, R.; Miller, B.; Lindzey, F. Food habits of jaguars and pumas in Jalisco, Mexico. J. Zool. 2000, 252, 373–379. https://doi.org/10.1111/j.1469-7998.2000.tb00632.x.	Chamela-Cuixmala Biosphere Reserve	Mexico	19.4872	-104.995	Article	1995-1998	50	65
Foster, R.J.; Harmsen, B.J.; Valdes, B.; Pomilla, C.; Doncaster, C.P. Food habits of sympatric jaguars and pumas across a gradient of human disturbance. J. Zool. 2010, 280, 309–318. https://doi.org/10.1111/j.1469-7998.2009.00663.x.	Cockscomb Basin Wildlife Sanctuary	Belize	16.7794	-88.5028	Article	2003-2006	204	110
Foster, R.J.; Harmsen, B.J.; Valdes, B.; Pomilla, C.; Doncaster, C.P. Food habits of sympatric jaguars and pumas across a gradient of human disturbance. J. Zool. 2010, 280, 309–318. https://doi.org/10.1111/j.1469-7998.2009.00663.x.	Cockscomb Basin - Unprotect area	Belize	16.797	-88.4001	Article	2003-2006	92	15
Chinchilla, F.A. La dieta del jaguar (Panthera onca), el puma (Felis concolor) y el manigordo (Felis pardalis) en el Parque Nacional Corcovado, Costa Rica. Rev. Biol. Trop. 1997, 45, 1223–1229.	Corcovado National Park	Costa Rica	8.57885	-83.5756	Article	1993-1994	22	11
Scognamillo, D.; Maxit, I.E.; Sunquist, M.; Polisar, J. Coexistence of jaguar (Panthera onca) and puma (Puma concolor) in a mosaic landscape in the Venezuelan llanos. J. Zool. 2003, 259, 269–279. https://doi.org/10.1017/S0952836902003230.	Hato Piñero	Venezuela	8.92336	-68.0965	Article	1997-1998	42	42
De Azevedo, F.C.C. Food habits and livestock depredation of sympatric jaguars and pumas in the Iguaçu National Park area, south Brazil. Biotropica 2008, 40, 494–500. https://doi.org/10.1111/j.1744-7429.2008.00404.x.	Iguaçu National Park	Brazil	-25.4904	-53.861	Article	1997-2001	51	54
Brito, B. Ecologia alimentar da onça-parda (Puma concolor) na Mata Atlântica de Linhares, Espírito Santo, Brasil. Master’s Thesis, Universidade de Brasília, Brasília, DF, Brazil, 2000.	Linhares-Sooretama Forest Complex	Brazil	-19.0802	-40.0086	Thesis	1996	-	89
Garla, R.C.; Setz, E.Z.; Gobbi, N. Jaguar (Panthera onca) food habits in Atlantic Rain Forest of southeastern Brazil. Biotropica 2001, 33, 691–696. https://doi.org/10.1111/j.1744-7429.2001.tb00226.x.	Linhares-Sooretama Forest Complex	Brazil	-19.0802	-40.0086	Article	1996	101	-
Novack, A.J.; Main, M.B.; Sunquist, M.E.; Labisky, R.F. Foraging ecology of jaguar (Panthera onca) and puma (Puma concolor) in hunted and non-hunted sites within the Maya Biosphere Reserve, Guatemala. J. Zool. 2005, 267, 167–178. https://doi.org/10.1017/S0952836905007338.	Maya Biosphere Reserve - Hunted area	Guatemala	17.3669	-89.6787	Article	2000-2001	23	82
Novack, A.J.; Main, M.B.; Sunquist, M.E.; Labisky, R.F. Foraging ecology of jaguar (Panthera onca) and puma (Puma concolor) in hunted and non-hunted sites within the Maya Biosphere Reserve, Guatemala. J. Zool. 2005, 267, 167–178. https://doi.org/10.1017/S0952836905007338.	Maya Biosphere Reserve - Non-hunted area	Guatemala	17.7963	-89.6976	Article	2000-2001	53	63
Zuercher, G.L.; Owen, R.D.; Torres, J.; Gipson, P.S. Mechanisms of coexistence in a diverse Neotropical mammalian carnivore community. J. Mammal. 2022, 103, 618–638. https://doi.org/10.1093/jmammal/gyac003.	Mbaracayú Forest Biosphere Reserve	Paraguay	-24.1219	-55.4505	Article	1999-2000	76	36
Renata, P.; Leite, M.; Galvao, F. El jaguar, el puma y el hombre en tres áreas protegidas del bosque atlántico costero de Paraná, Brasil. In El jaguar en el nuevo milenio; Medellín, R.A.; Equihua, C.; Chetkiewicz, C.L.B.; Crawshaw, P.G., Jr.; Rabinowitz, A.; Redford, K.H.; Robinson, J.G.; Sanderson, E.; Taber, A.B., Eds.; Universidad Nacional Autónoma de México/Wildlife Conservation Society/Fondo…	Northern coast of Paraná state	Brazil	-25.2171	-48.2225	Article	1995-1997	32	131
Piña-Covarrubias, E.; Chávez, C.; Chapman, M.A.; Morales, M.; Elizalde-Arellano, C.; Doncaster, C.P. Ecology of large felids and their prey in small reserves of the Yucatán Peninsula of Mexico. J. Mammal. 2023, 104, 115–127. https://doi.org/10.1093/jmammal/gyac090.	Northern Yucatán Peninsula	Mexico	21.2025	-87.0775	Article	2015-2016	53	49
Taber, A.B.; Novaro, A.J.; Neris, N.; Colman, F.H. The food habits of sympatric jaguar and puma in the Paraguayan Chaco. Biotropica 1997, 29, 204–213. https://doi.org/10.1111/j.1744-7429.1997.tb00025.x.	Paraguayan Chaco	Paraguay	-20.268	-59.9376	Article	1987-1989	106	95
Hernández-SaintMartín, A.D.; Rosas-Rosas, O.C.; Palacio-Núñez, J.; Tarango-Arambula, L.A.; Clemente-Sánchez, F.; Hoogesteijn, A.L. Food habits of jaguar and puma in a protected area and adjacent fragmented landscape of northeastern Mexico. Nat. Areas J. 2015, 35, 308–317. https://doi.org/10.3375/043.035.0213.	Sierra del Abra Tanchipa Biosphere Reserve	Mexico	22.2633	-98.9413	Article	2010-2012	43	22
Rosas-Rosas, O.C.; Bender, L.C.; Valdez, R. Jaguar and puma predation on cattle calves in northeastern Sonora, Mexico. Rangeland Ecol. Manag. 2008, 61, 554–560. https://doi.org/10.2111/08-038.1.	Sierra Madre Occidental	Mexico	29.6729	-108.99	Article	1999-2004	27	88
Gómez-Ortiz, Y.; Monroy-Vilchis, O. Feeding ecology of puma (Puma concolor) in Mexican montane forests with comments about jaguar (Panthera onca). Wildl. Biol. 2013, 19, 179–187. https://doi.org/10.2981/12-092.	Sierra Nanchititla Natural Park	Mexico	18.8492	-100.421	Article	2002-2009	13	209
Gómez-Ortiz, Y.; Monroy-Vilchis, O.; Mendoza-Martínez, G.D. Feeding interactions in an assemblage of terrestrial carnivores in central Mexico. Zool. Stud. 2015, 54, 16. https://doi.org/10.1186/s40555-014-0102-7.	Sierra Nanchititla Natural Park	Mexico	18.8492	-100.421	Article	2009-2012	16	54
Rueda, P.; Mendoza, G.D.; Martínez, D.; Rosas-Rosas, O.C. Determination of the jaguar (Panthera onca) and puma (Puma concolor) diet in a tropical forest in San Luis Potosí, Mexico. J. Appl. Anim. Res. 2013, 41, 484–489. https://doi.org/10.1080/09712119.2013.787362.	Tamasopo	Mexico	21.9378	-99.4174	Article	2007-2008	11	19
Shedden-González, A.; Solórzano-García, B.; White, J.M.; Gillingham, P.K.; Korstjens, A.H. Drivers of jaguar (Panthera onca) and puma (Puma concolor) predation on endangered primates within a transformed landscape in southern Mexico. Biotropica 2023, 55, 1058–1068. https://doi.org/10.1111/btp.13253.	Uxpanapa Valley	Mexico	17.2362	-94.1408	Article	2010-2011	32	15
