# Supplementary material for: Trophic Duality: Taxonomic Segregation and Convergence in Prey Functional Traits Driving the Coexistence of Apex Predators
Source: Biology (Basel). 2025 Dec 24;15(1):31. doi: 10.3390/biology15010031 (PMC12784996; doi:10.3390/biology15010031)
Supplement: Supplementary file 1 [file biology-15-00031-s001.zip › Table_S2_R2.xlsx]

## Sheet: Table S2
Area	Class	Order	Family	Genus	Taxon	General diet	Locomotor habit	Expected sociality	Average weight	Weight categories	Jaguar - PO%	Puma - PO%
Adolpho Ducke Forest Reserve (Brazil)	Mammalia	Rodentia	Dasyproctidae	Dasyprocta	Dasyprocta	Frugivore/Granivore	Terrestrial	Solitary/In pairs	3.5	1 – 4.9	7.4	7
Adolpho Ducke Forest Reserve (Brazil)	Mammalia	Carnivora	Procyonidae	Nasua	Nasua nasua	Omnivore	Scansorial	Gregarious	4.2	1 – 4.9	7.4	0
Adolpho Ducke Forest Reserve (Brazil)	Mammalia	Pilosa	Bradypodidae	Bradypus	Bradypus	Folivore	Arboreal	Solitary	4.9	5 – 14.9	3.7	10.5
Adolpho Ducke Forest Reserve (Brazil)	Mammalia	Pilosa	Myrmecophagidae	Tamandua	Tamandua tetradactyla	Insectivore	Scansorial	Solitary	5.95	5 – 14.9	14.8	0
Adolpho Ducke Forest Reserve (Brazil)	Mammalia	Cingulata	NA	NA	NA	Insectivore/Omnivore	Terrestrial/Fossorial	Solitary	NA	NA	22.2	5.3
Adolpho Ducke Forest Reserve (Brazil)	Mammalia	Pilosa	Megalonychidae	Choloepus	Choloepus didactylus	Folivore	Arboreal	Solitary	7.5	5 – 14.9	25.9	63.2
Adolpho Ducke Forest Reserve (Brazil)	Mammalia	Rodentia	Cuniculidae	Cuniculus	Cuniculus paca	Frugivore/Herbivore	Terrestrial	Solitary/In pairs	9.5	5 – 14.9	7.4	10.5
Adolpho Ducke Forest Reserve (Brazil)	Mammalia	Artiodactyla	Cervidae	Mazama	Mazama	Herbivore	Terrestrial	Solitary	20	15 – 24.9	7.4	1.8
Adolpho Ducke Forest Reserve (Brazil)	Mammalia	Artiodactyla	Tayassuidae	Dicotyles	Dicotyles tajacu	Omnivore	Terrestrial	Gregarious	22	15 – 24.9	3.7	1.8
Amazon Piedmont Forest (Bolivia)	Reptilia	Squamata	Teiidae	Ameiva	Ameiva	Insectivore/Carnivore	Terrestrial	Solitary	1	1 – 4.9	1	1.9
Amazon Piedmont Forest (Bolivia)	Reptilia	Squamata	Hoplocercidae	NA	NA	NA	NA	Solitary	0.5	< 1	0	0.6
Amazon Piedmont Forest (Bolivia)	Mammalia	Rodentia	Sciuridae	Hadrosciurus	Hadrosciurus spadiceus	Granivore/Frugivore	Arboreal	Solitary	0.615	< 1	2.9	4.3
Amazon Piedmont Forest (Bolivia)	Mammalia	Lagomorpha	Leporidae	Sylvilagus	Sylvilagus brasiliensis	Herbivore	Terrestrial	Solitary	0.75	< 1	2	6.2
Amazon Piedmont Forest (Bolivia)	Mammalia	Didelphimorphia	Didelphidae	NA	NA	Omnivore	NA	Solitary	1	1 – 4.9	1	8.7
Amazon Piedmont Forest (Bolivia)	Mammalia	Rodentia	Echimyidae	NA	NA	Herbivore/Omnivore	Arboreal	Solitary	1	1 – 4.9	1	7.5
Amazon Piedmont Forest (Bolivia)	Mammalia	Didelphimorphia	Didelphidae	Didelphis	Didelphis marsupialis	Omnivore	Scansorial	Solitary	2	1 – 4.9	2	6.2
Amazon Piedmont Forest (Bolivia)	Mammalia	Carnivora	Mustelidae	Galictis	Galictis vittata	Carnivore	Terrestrial	Solitary	3	1 – 4.9	0	1.9
Amazon Piedmont Forest (Bolivia)	Mammalia	Carnivora	Procyonidae	Potos	Potos flavus	Frugivore/Omnivore	Arboreal	Solitary	3	1 – 4.9	1	0.6
Amazon Piedmont Forest (Bolivia)	Mammalia	Rodentia	Dasyproctidae	Dasyprocta	Dasyprocta	Frugivore/Granivore	Terrestrial	Solitary/In pairs	3.5	1 – 4.9	5.9	3.1
Amazon Piedmont Forest (Bolivia)	Mammalia	Pilosa	Bradypodidae	Bradypus	Bradypus variegatus	Folivore	Arboreal	Solitary	4.9	1 – 4.9	0	0.6
Amazon Piedmont Forest (Bolivia)	Mammalia	Carnivora	Procyonidae	Nasua	Nasua nasua	Omnivore	Scansorial	Gregarious	4.2	1 – 4.9	3.9	6.2
Amazon Piedmont Forest (Bolivia)	Mammalia	Carnivora	Mustelidae	Eira	Eira barbara	Omnivore	Scansorial	Solitary/In pairs	5	5 – 14.9	1	2.5
Amazon Piedmont Forest (Bolivia)	Mammalia	Primates	Atelidae	Alouatta	Alouatta sara	Folivore/Frugivore	Arboreal	Gregarious	7.5	5 – 14.9	0	0.6
Amazon Piedmont Forest (Bolivia)	Mammalia	Pilosa	Myrmecophagidae	Tamandua	Tamandua tetradactyla	Insectivore	Scansorial	Solitary	5.95	5 – 14.9	0	0.6
Amazon Piedmont Forest (Bolivia)	Mammalia	Primates	Atelidae	Ateles	Ateles chamek	Frugivore	Arboreal	Gregarious	6	5 – 14.9	2	1.9
Amazon Piedmont Forest (Bolivia)	Mammalia	Carnivora	Procyonidae	Procyon	Procyon cancrivorus	Omnivore	Terrestrial	Solitary	6.5	5 – 14.9	1	5
Amazon Piedmont Forest (Bolivia)	Mammalia	Rodentia	Cuniculidae	Cuniculus	Cuniculus paca	Frugivore/Herbivore	Terrestrial	Solitary/In pairs	9.5	5 – 14.9	4.9	14.9
Amazon Piedmont Forest (Bolivia)	Mammalia	Artiodactyla	Cervidae	Mazama	Mazama americana	Herbivore	Terrestrial	Solitary	20.5	15 – 24.9	4.9	3.1
Amazon Piedmont Forest (Bolivia)	Mammalia	Artiodactyla	Tayassuidae	Dicotyles	Dicotyles tajacu	Omnivore	Terrestrial	Gregarious	22	15 – 24.9	19.6	6.8
Amazon Piedmont Forest (Bolivia)	Reptilia	Crocodylia	Alligatoridae	Caiman	Caiman yacare	Carnivore	Semiaquatic	Solitary	25	25 – 34.9	0	0.6
Amazon Piedmont Forest (Bolivia)	Mammalia	Pilosa	Myrmecophagidae	Myrmecophaga	Myrmecophaga tridactyla	Insectivore	Terrestrial	Solitary	33.5	25 – 34.9	1	0
Amazon Piedmont Forest (Bolivia)	Mammalia	Artiodactyla	Tayassuidae	Tayassu	Tayassu pecari	Frugivore/Omnivore	Terrestrial	Gregarious	33.5	25 – 34.9	30.4	2.5
Amazon Piedmont Forest (Bolivia)	Mammalia	Rodentia	Caviidae	Hydrochoerus	Hydrochoerus hydrochaeris	Herbivore	Semiaquatic	Gregarious	50.5	45 – 54.9	2	0
Amazon Piedmont Forest (Bolivia)	Mammalia	Perissodactyla	Tapiridae	Tapirus	Tapirus terrestris	Herbivore	Terrestrial	Solitary	200	> 95	2	0
Amazon Piedmont Forest (Bolivia)	Aves	NA	NA	NA	NA	NA	NA	NA	1	< 1	2.9	5
Amazon Piedmont Forest (Bolivia)	Reptilia	Serpentes	NA	NA	NA	Carnivore	NA	Solitary	1	< 1	1	1.2
Amazon Piedmont Forest (Bolivia)	Mammalia	Serpentes	NA	NA	NA	NA	NA	NA	NA	NA	2	3.1
Amazon Piedmont Forest (Bolivia)	Reptilia	Serpentes	NA	NA	NA	NA	NA	Solitary	NA	NA	2	1.2
Amazon Piedmont Forest (Bolivia)	Mammalia	Serpentes	NA	NA	NA	NA	NA	Solitary	NA	NA	2.9	3.1
Calakmul Biosphere Reserve (Mexico)	Mammalia	Serpentes	Didelphidae	Didelphis	Didelphis	Omnivore	Scansorial	Solitary	2.5	1 – 4.9	0	5
Calakmul Biosphere Reserve (Mexico)	Aves	Serpentes	Phasianidae	Meleagris	Meleagris ocellata	Omnivore	Terrestrial	Gregarious	4	1 – 4.9	0	5
Calakmul Biosphere Reserve (Mexico)	Aves	Galliformes	Cracidae	Crax	Crax rubra	Frugivore/Omnivore	Terrestrial	In pairs/Small groups	4.5	1 – 4.9	6	0
Calakmul Biosphere Reserve (Mexico)	Mammalia	Pilosa	Myrmecophagidae	Tamandua	Tamandua mexicana	Insectivore	Scansorial	Solitary	4.5	1 – 4.9	2	0
Calakmul Biosphere Reserve (Mexico)	Mammalia	Cingulata	Dasypodidae	Dasypus	Dasypus novemcinctus	Insectivore/Omnivore	Terrestrial/Fossorial	Solitary	5.7	5 – 14.9	12	5
Calakmul Biosphere Reserve (Mexico)	Mammalia	Carnivora	Procyonidae	Nasua	Nasua narica	Omnivore	Scansorial	Gregarious	5.3	5 – 14.9	18	20
Calakmul Biosphere Reserve (Mexico)	Mammalia	Rodentia	Cuniculidae	Cuniculus	Cuniculus paca	Frugivore/Herbivore	Terrestrial	Solitary/In pairs	9.5	5 – 14.9	4	5
Calakmul Biosphere Reserve (Mexico)	Mammalia	Artiodactyla	Tayassuidae	Dicotyles	Dicotyles tajacu	Omnivore	Terrestrial	Gregarious	22	15 – 24.9	42	10
Calakmul Biosphere Reserve (Mexico)	Aves	NA	NA	NA	NA	NA	NA	NA	NA	NA	4	0
Calakmul Biosphere Reserve (Mexico)	Mammalia	Artiodactyla	Cervidae	NA	NA	Herbivore	Terrestrial	NA	NA	NA	8	50
Calakmul Biosphere Reserve (Mexico)	Reptilia	Serpentes	NA	NA	NA	Carnivore	NA	Solitary	NA	NA	2	0
Calakmul Biosphere Reserve (Mexico)	Reptilia	Testudines	NA	NA	NA	NA	NA	Solitary	NA	NA	2	0
Chamela-Cuixmala Biosphere Reserve (Mexico)	Reptilia	Lacertilia	NA	NA	NA	Carnivore/Insectivore	NA	Solitary	0.01	< 1	0	4.1
Chamela-Cuixmala Biosphere Reserve (Mexico)	Mammalia	Didelphimorphia	Didelphidae	Tlacuatzin	Tlacuatzin canescens	Omnivore/Insectivore	Scansorial	Solitary	0.07	< 1	0	3.1
Chamela-Cuixmala Biosphere Reserve (Mexico)	Mammalia	Rodentia	NA	NA	NA	NA	NA	Solitary	0.16	< 1	0	18.6
Chamela-Cuixmala Biosphere Reserve (Mexico)	Reptilia	Squamata	Iguanidae	Ctenosaura	Ctenosaura pectinata	Herbivore	Scansorial	Solitary	2	1 – 4.9	6.3	12.4
Chamela-Cuixmala Biosphere Reserve (Mexico)	Mammalia	Didelphimorphia	Didelphidae	Didelphis	Didelphis virginiana	Omnivore	Scansorial	Solitary	2.5	1 – 4.9	1.6	1
Chamela-Cuixmala Biosphere Reserve (Mexico)	Mammalia	Cingulata	Dasypodidae	Dasypus	Dasypus novemcinctus	Insectivore/Omnivore	Terrestrial/Fossorial	Solitary	5.7	5 – 14.9	14.3	9.3
Chamela-Cuixmala Biosphere Reserve (Mexico)	Mammalia	Carnivora	Procyonidae	Nasua	Nasua narica	Omnivore	Scansorial	Gregarious	5.3	5 – 14.9	17.5	4.1
Chamela-Cuixmala Biosphere Reserve (Mexico)	Mammalia	Artiodactyla	Tayassuidae	Dicotyles	Dicotyles tajacu	Omnivore	Terrestrial	Gregarious	22	15 – 24.9	15.9	7.2
Chamela-Cuixmala Biosphere Reserve (Mexico)	Mammalia	Artiodactyla	Cervidae	Odocoileus	Odocoileus virginianus	Herbivore	Terrestrial	Gregarious	93.7	85 – 94.9	41.3	37.1
Chamela-Cuixmala Biosphere Reserve (Mexico)	Aves	NA	NA	NA	NA	NA	NA	NA	NA	NA	3.2	2.1
Chamela-Cuixmala Biosphere Reserve (Mexico)	Reptilia	Serpentes	NA	NA	NA	Carnivore	NA	Solitary	NA	NA	0	1
Cockscomb Basin Wildlife Sanctuary (Belize)	Mammalia	Rodentia	Heteromyidae	Heteromys	Heteromys	Granivore	Terrestrial	Solitary	0.05	< 1	0.4	0
Cockscomb Basin Wildlife Sanctuary (Belize)	Mammalia	Rodentia	Erethizontidae	Coendou	Coendou mexicanus	Herbivore	Arboreal	Solitary	2	1 – 4.9	0	2.5
Cockscomb Basin Wildlife Sanctuary (Belize)	Mammalia	Didelphimorphia	Didelphidae	Didelphis	Didelphis	Omnivore	Scansorial	Solitary	2.5	1 – 4.9	0.4	0
Cockscomb Basin Wildlife Sanctuary (Belize)	Mammalia	Carnivora	Mustelidae	Galictis	Galictis vittata	Carnivore	Terrestrial	Solitary	3	1 – 4.9	0.8	0
Cockscomb Basin Wildlife Sanctuary (Belize)	Mammalia	Carnivora	Procyonidae	Potos	Potos flavus	Frugivore/Omnivore	Arboreal	Solitary	3	1 – 4.9	4.2	5.7
Cockscomb Basin Wildlife Sanctuary (Belize)	Mammalia	Pilosa	Myrmecophagidae	Tamandua	Tamandua mexicana	Insectivore	Scansorial	Solitary	4.5	1 – 4.9	1.3	0
Cockscomb Basin Wildlife Sanctuary (Belize)	Mammalia	Carnivora	Canidae	Urocyon	Urocyon cinereoargenteus	Omnivore	Terrestrial	Solitary/In pairs	5	5 – 14.9	0.4	0
Cockscomb Basin Wildlife Sanctuary (Belize)	Mammalia	Cingulata	Dasypodidae	Dasypus	Dasypus novemcinctus	Insectivore/Omnivore	Terrestrial/Fossorial	Solitary	5.7	5 – 14.9	50.8	6.6
Cockscomb Basin Wildlife Sanctuary (Belize)	Mammalia	Carnivora	Procyonidae	Nasua	Nasua narica	Omnivore	Scansorial	Gregarious	5.3	5 – 14.9	9.6	0
Cockscomb Basin Wildlife Sanctuary (Belize)	Reptilia	Squamata	Iguanidae	Iguana	Iguana iguana	Herbivore	Arboreal	Solitary	9	5 – 14.9	1.3	3.3
Cockscomb Basin Wildlife Sanctuary (Belize)	Mammalia	Rodentia	Cuniculidae	Cuniculus	Cuniculus paca	Frugivore/Herbivore	Terrestrial	Solitary/In pairs	9.5	5 – 14.9	4.6	58.2
Cockscomb Basin Wildlife Sanctuary (Belize)	Mammalia	Artiodactyla	Cervidae	Mazama	Mazama americana	Herbivore	Terrestrial	Solitary	20.5	15 – 24.9	3.3	9
Cockscomb Basin Wildlife Sanctuary (Belize)	Mammalia	Artiodactyla	Tayassuidae	Dicotyles	Dicotyles tajacu	Omnivore	Terrestrial	Gregarious	22	15 – 24.9	4.2	4.1
Cockscomb Basin Wildlife Sanctuary (Belize)	Mammalia	Artiodactyla	Tayassuidae	NA	NA	Frugivore/Omnivore	Terrestrial	Gregarious	27.75	25 – 34.9	0.8	0
Cockscomb Basin Wildlife Sanctuary (Belize)	Mammalia	Artiodactyla	Tayassuidae	Tayassu	Tayassu pecari	Frugivore/Omnivore	Terrestrial	Gregarious	33.5	25 – 34.9	15.1	9
Cockscomb Basin Wildlife Sanctuary (Belize)	Aves	NA	NA	NA	NA	NA	NA	NA	NA	NA	0.4	0
Cockscomb Basin Wildlife Sanctuary (Belize)	Mammalia	Carnivora	NA	NA	NA	NA	Terrestrial	NA	NA	NA	0.8	0.8
Cockscomb Basin Wildlife Sanctuary (Belize)	Mammalia	NA	NA	NA	NA	NA	NA	NA	NA	NA	1.7	0
Cockscomb Basin - Unprotect area (Belize)	Mammalia	Didelphimorphia	Didelphidae	Didelphis	Didelphis	Omnivore	Scansorial	Solitary	2.5	1 – 4.9	3.7	0
Cockscomb Basin - Unprotect area (Belize)	Mammalia	Carnivora	Mustelidae	Galictis	Galictis vittata	Carnivore	Terrestrial	Solitary	3	1 – 4.9	0.9	0
Cockscomb Basin - Unprotect area (Belize)	Mammalia	Carnivora	Procyonidae	Potos	Potos flavus	Frugivore/Omnivore	Arboreal	Solitary	3	1 – 4.9	0	6.3
Cockscomb Basin - Unprotect area (Belize)	Mammalia	Carnivora	Mephitidae	Conepatus	Conepatus	Omnivore	Terrestrial	Solitary	2.7	1 – 4.9	0.9	0
Cockscomb Basin - Unprotect area (Belize)	Mammalia	Cingulata	Dasypodidae	Dasypus	Dasypus novemcinctus	Insectivore/Omnivore	Terrestrial/Fossorial	Solitary	5.7	5 – 14.9	33.3	6.3
Cockscomb Basin - Unprotect area (Belize)	Mammalia	Carnivora	Canidae	Canis	Canis familiaris	Omnivore	Terrestrial	NA	NA	NA	0.9	0
Cockscomb Basin - Unprotect area (Belize)	Mammalia	Carnivora	Procyonidae	Nasua	Nasua narica	Omnivore	Scansorial	Gregarious	5.3	5 – 14.9	14.8	0
Cockscomb Basin - Unprotect area (Belize)	Reptilia	Squamata	Iguanidae	Iguana	Iguana iguana	Herbivore	Arboreal	Solitary	9	5 – 14.9	1.9	12.5
Cockscomb Basin - Unprotect area (Belize)	Mammalia	Rodentia	Cuniculidae	Cuniculus	Cuniculus paca	Frugivore/Herbivore	Terrestrial	Solitary/In pairs	9.5	5 – 14.9	3.7	56.3
Cockscomb Basin - Unprotect area (Belize)	Mammalia	Carnivora	Procyonidae	Procyon	Procyon lotor	Omnivore	Terrestrial	Solitary/Gregarious	6.35	5 – 14.9	0.9	0
Cockscomb Basin - Unprotect area (Belize)	Mammalia	Artiodactyla	Cervidae	Mazama	Mazama americana	Herbivore	Terrestrial	Solitary	20.5	15 – 24.9	0.9	6.3
Cockscomb Basin - Unprotect area (Belize)	Mammalia	Artiodactyla	Tayassuidae	Dicotyles	Dicotyles tajacu	Omnivore	Terrestrial	Gregarious	22	15 – 24.9	6.5	0
Cockscomb Basin - Unprotect area (Belize)	Mammalia	Artiodactyla	Bovidae	Ovis	Ovis aries	Herbivore	Terrestrial	Gregarious	75	75 – 84.9	15.7	0
Cockscomb Basin - Unprotect area (Belize)	Mammalia	Artiodactyla	Cervidae	Odocoileus	Odocoileus virginianus	Herbivore	Terrestrial	Gregarious	93.7	85 – 94.9	0	6.3
Cockscomb Basin - Unprotect area (Belize)	Mammalia	Artiodactyla	Bovidae	Bos	Bos taurus	Folivore	Terrestrial	Gregarious	500	> 95	10.2	0
Cockscomb Basin - Unprotect area (Belize)	Aves	NA	NA	NA	NA	NA	NA	NA	NA	NA	0.9	0
Cockscomb Basin - Unprotect area (Belize)	Mammalia	Carnivora	NA	NA	NA	NA	Terrestrial	NA	NA	NA	1.9	0
Cockscomb Basin - Unprotect area (Belize)	Mammalia	NA	NA	NA	NA	NA	NA	NA	NA	NA	1.8	0
Cockscomb Basin - Unprotect area (Belize)	Mammalia	Rodentia	NA	NA	NA	NA	NA	NA	NA	NA	0.9	0
Cockscomb Basin - Unprotect area (Belize)	Reptilia	Serpentes	NA	NA	NA	Carnivore	NA	Solitary	NA	NA	0	6.3
Corcovado National Park (Costa Rica)	Mammalia	Rodentia	Echimyidae	Proechimys	Proechimys semispinosus	Frugivore/Omnivore	Terrestrial	Solitary	0.4	< 1	0	23.1
Corcovado National Park (Costa Rica)	Mammalia	Rodentia	Erethizontidae	Coendou	Coendou mexicanus	Herbivore	Arboreal	Solitary	2	1 – 4.9	0	7.7
Corcovado National Park (Costa Rica)	Mammalia	Rodentia	Dasyproctidae	Dasyprocta	Dasyprocta punctata	Frugivore/Granivore	Terrestrial	Solitary/In pairs	3.5	1 – 4.9	4.5	7.5
Corcovado National Park (Costa Rica)	Mammalia	Primates	Cebidae	Cebus	Cebus capucinus	Omnivore	Arboreal	Gregarious	2.8	1 – 4.9	4.6	7.7
Corcovado National Park (Costa Rica)	Mammalia	Didelphimorphia	Didelphidae	Didelphis	Didelphis marsupialis	Omnivore	Scansorial	Solitary	4	1 – 4.9	0	7.7
Corcovado National Park (Costa Rica)	Aves	Galliformes	Cracidae	Crax	Crax rubra	Frugivore/Omnivore	Terrestrial	In pairs/Small groups	4.5	1 – 4.9	4.5	0
Corcovado National Park (Costa Rica)	Mammalia	Pilosa	Megalonychidae	Choloepus	Choloepus hoffmanni	Herbivore/Omnivore	Arboreal	Solitary	6.25	5 – 14.9	18.3	0
Corcovado National Park (Costa Rica)	Mammalia	Cingulata	Dasypodidae	Dasypus	Dasypus novemcinctus	Insectivore/Omnivore	Terrestrial/Fossorial	Solitary	5.7	5 – 14.9	4.5	0
Corcovado National Park (Costa Rica)	Mammalia	Primates	Atelidae	Alouatta	Alouatta palliata	Folivore/Frugivore	Arboreal	Gregarious	6.5	5 – 14.9	4.5	15.4
Corcovado National Park (Costa Rica)	Mammalia	Primates	Atelidae	Ateles	Ateles geoffroyi	Frugivore	Arboreal	Gregarious	7.9	5 – 14.9	0	7.7
Corcovado National Park (Costa Rica)	Reptilia	Squamata	Iguanidae	Iguana	Iguana iguana	Herbivore	Arboreal	Solitary	9	5 – 14.9	22.9	15.4
Corcovado National Park (Costa Rica)	Mammalia	Carnivora	Felidae	Leopardus	Leopardus pardalis	Carnivore	Terrestrial	Solitary	11.25	5 – 14.9	4.5	0
Corcovado National Park (Costa Rica)	Mammalia	Artiodactyla	Cervidae	Mazama	Mazama americana	Herbivore	Terrestrial	Solitary	20.5	15 – 24.9	4.6	7.7
Corcovado National Park (Costa Rica)	Mammalia	Artiodactyla	Tayassuidae	Tayassu	Tayassu pecari	Frugivore/Omnivore	Terrestrial	Gregarious	33.5	25 – 34.9	18.3	0
Corcovado National Park (Costa Rica)	Reptilia	Testudines	Cheloniidae	Lepidochelys	Lepidochelys olivacea	Omnivore	Aquatic	Solitary	40	35 – 44.9	9.1	0
Hato Piñero (Venezuela)	Mammalia	Rodentia/Didelphimorphia	NA	NA	NA	NA	NA	Solitary	0.5	< 1	0	16.8
Hato Piñero (Venezuela)	Mammalia	Lagomorpha	Leporidae	Sylvilagus	Sylvilagus floridanus	Herbivore	Terrestrial	Solitary	1.2	1 – 4.9	2	6.9
Hato Piñero (Venezuela)	Mammalia	Rodentia	Dasyproctidae	Dasyprocta	Dasyprocta leporina	Frugivore/Granivore	Terrestrial	Solitary/In pairs	3.5	1 – 4.9	0	2
Hato Piñero (Venezuela)	Mammalia	Cingulata	Dasypodidae	Dasypus	Dasypus novemcinctus	Insectivore/Omnivore	Terrestrial/Fossorial	Solitary	5.7	5 – 14.9	0	2
Hato Piñero (Venezuela)	Mammalia	Carnivora	Procyonidae	Procyon	Procyon cancrivorus	Omnivore	Terrestrial	Solitary	6.5	5 – 14.9	5.1	0
Hato Piñero (Venezuela)	Mammalia	Artiodactyla	Tayassuidae	Dicotyles	Dicotyles tajacu	Omnivore	Terrestrial	Gregarious	22	15 – 24.9	28.3	16.8
Hato Piñero (Venezuela)	Mammalia	Pilosa	Myrmecophagidae	Myrmecophaga	Myrmecophaga tridactyla	Insectivore	Terrestrial	Solitary	33.5	25 – 34.9	10.1	0
Hato Piñero (Venezuela)	Mammalia	Artiodactyla	Tayassuidae	Tayassu	Tayassu pecari	Frugivore/Omnivore	Terrestrial	Gregarious	33.5	25 – 34.9	12.1	2
Hato Piñero (Venezuela)	Reptilia	Crocodylia	Alligatoridae	Caiman	Caiman crocodilus	Carnivore	Semiaquatic	Solitary	40	35 – 44.9	7.1	9.9
Hato Piñero (Venezuela)	Mammalia	Rodentia	Caviidae	Hydrochoerus	Hydrochoerus hydrochaeris	Herbivore	Semiaquatic	Gregarious	50.5	45 – 54.9	21.2	9.9
Hato Piñero (Venezuela)	Mammalia	Artiodactyla	Cervidae	Odocoileus	Odocoileus virginianus	Herbivore	Terrestrial	Gregarious	93.7	85 – 94.9	5.1	9.9
Hato Piñero (Venezuela)	Aves	NA	NA	NA	NA	NA	NA	NA	1	< 1	2	0
Hato Piñero (Venezuela)	Mammalia	Artiodactyla	NA	NA	NA	Herbivore	Terrestrial	Gregarious	NA	NA	7.1	23.8
Iguaçu National Park (Brazil)	Mammalia	Rodentia	NA	NA	NA	NA	NA	NA	0.1	< 1	2.7	8.1
Iguaçu National Park (Brazil)	Mammalia	Lagomorpha	Leporidae	Sylvilagus	Sylvilagus brasiliensis	Herbivore	Terrestrial	Solitary	0.75	< 1	0	1.6
Iguaçu National Park (Brazil)	Mammalia	Primates	Cebidae	Sapajus	Sapajus apella	Omnivore	Arboreal	Gregarious	3.35	1 – 4.9	0	1.6
Iguaçu National Park (Brazil)	Mammalia	Rodentia	Dasyproctidae	Dasyprocta	Dasyprocta azarae	Frugivore/Granivore	Terrestrial	Solitary/In pairs	3.5	1 – 4.9	8	21
Iguaçu National Park (Brazil)	Reptilia	Squamata	Teiidae	Tupinambis	Tupinambis teguixin	Omnivore	Terrestrial	Solitary	4	1 – 4.9	10.7	4.8
Iguaçu National Park (Brazil)	Mammalia	Carnivora	Procyonidae	Nasua	Nasua nasua	Omnivore	Scansorial	Gregarious	4.2	1 – 4.9	18.6	12.9
Iguaçu National Park (Brazil)	Mammalia	Cingulata	Dasypodidae	Dasypus	Dasypus novemcinctus	Insectivore/Omnivore	Terrestrial/Fossorial	Solitary	5.7	5 – 14.9	6.7	3.2
Iguaçu National Park (Brazil)	Mammalia	Carnivora	Procyonidae	Procyon	Procyon cancrivorus	Omnivore	Terrestrial	Solitary	6.5	5 – 14.9	1.4	0
Iguaçu National Park (Brazil)	Mammalia	Rodentia	Cuniculidae	Cuniculus	Cuniculus paca	Frugivore/Herbivore	Terrestrial	Solitary/In pairs	9.5	5 – 14.9	4	12.9
Iguaçu National Park (Brazil)	Mammalia	Artiodactyla	Cervidae	Mazama	Mazama	Herbivore	Terrestrial	Solitary	20	15 – 24.9	12	16.1
Iguaçu National Park (Brazil)	Mammalia	Artiodactyla	Tayassuidae	Dicotyles	Dicotyles tajacu	Omnivore	Terrestrial	Gregarious	22	15 – 24.9	24	6.4
Iguaçu National Park (Brazil)	Reptilia	Crocodylia	Alligatoridae	Caiman	Caiman latirostris	Carnivore	Semiaquatic	Solitary	30	25 – 34.9	0	1.6
Iguaçu National Park (Brazil)	Mammalia	Rodentia	Caviidae	Hydrochoerus	Hydrochoerus hydrochaeris	Herbivore	Semiaquatic	Gregarious	50.5	45 – 54.9	1.4	8.1
Iguaçu National Park (Brazil)	Aves	NA	NA	NA	NA	NA	NA	NA	NA	NA	1.4	0
Iguaçu National Park (Brazil)	Mammalia	Artiodactyla	NA	NA	NA	Herbivore	Terrestrial	Gregarious	NA	NA	9.3	0
Iguaçu National Park (Brazil)	Reptilia	Serpentes	NA	NA	NA	Carnivore	NA	Solitary	NA	NA	0	1.6
Linhares-Sooretama Forest Complex (Brazil)	Mammalia	Rodentia	Echimyidae	Echimys	Echimys	Herbivore/Frugivore	Arboreal	Solitary	0.75	< 1	0	0.6
Linhares-Sooretama Forest Complex (Brazil)	Mammalia	Lagomorpha	Leporidae	Sylvilagus	Sylvilagus brasiliensis	Herbivore	Terrestrial	Solitary	0.75	< 1	0	3.2
Linhares-Sooretama Forest Complex (Brazil)	Mammalia	Rodentia	Erethizontidae	Chaetomys	Chaetomys subspinosus	Folivore	Arboreal	Solitary	1.5	1 – 4.9	0.71	1.9
Linhares-Sooretama Forest Complex (Brazil)	Mammalia	Didelphimorphia	Didelphidae	Didelphis	Didelphis aurita	Omnivore	Scansorial	Solitary	1.5	1 – 4.9	0	2.6
Linhares-Sooretama Forest Complex (Brazil)	Mammalia	Carnivora	Procyonidae	Potos	Potos flavus	Frugivore/Omnivore	Arboreal	Solitary	3	1 – 4.9	2.12	1.9
Linhares-Sooretama Forest Complex (Brazil)	Mammalia	Primates	Cebidae	Sapajus	Sapajus robustus	Omnivore	Arboreal	Gregarious	3.05	1 – 4.9	1.41	5.8
Linhares-Sooretama Forest Complex (Brazil)	Mammalia	Rodentia	Dasyproctidae	Dasyprocta	Dasyprocta leporina	Frugivore/Granivore	Terrestrial	Solitary/In pairs	3.5	1 – 4.9	2.12	1.9
Linhares-Sooretama Forest Complex (Brazil)	Mammalia	Carnivora	Felidae	Leopardus	Leopardus	Carnivore	NA	Solitary	3.6	1 – 4.9	1.41	0
Linhares-Sooretama Forest Complex (Brazil)	Reptilia	Testudines	NA	NA	NA	Omnivore	Aquatic	Solitary	4	1 – 4.9	0.71	0
Linhares-Sooretama Forest Complex (Brazil)	Mammalia	Pilosa	Bradypodidae	Bradypus	Bradypus variegatus	Folivore	Arboreal	Solitary	4.9	1 – 4.9	2.12	0.6
Linhares-Sooretama Forest Complex (Brazil)	Mammalia	Carnivora	Procyonidae	Nasua	Nasua nasua	Omnivore	Scansorial	Gregarious	4.2	1 – 4.9	10.08	9.6
Linhares-Sooretama Forest Complex (Brazil)	Reptilia	Squamata	Teiidae	Salvator	Salvator merianae	Omnivore	Terrestrial	Solitary	4.75	1 – 4.9	0.71	3.2
Linhares-Sooretama Forest Complex (Brazil)	Mammalia	Cingulata	NA	NA	NA	Insectivore/Omnivore	Terrestrial/Fossorial	Solitary	NA	NA	22.18	17.3
Linhares-Sooretama Forest Complex (Brazil)	Mammalia	Carnivora	Procyonidae	Procyon	Procyon cancrivorus	Omnivore	Terrestrial	Solitary	6.5	5 – 14.9	8.67	3.9
Linhares-Sooretama Forest Complex (Brazil)	Mammalia	Carnivora	Canidae	Cerdocyon	Cerdocyon thous	Omnivore	Terrestrial	Solitary/In pairs	6.5	5 – 14.9	0	1.3
Linhares-Sooretama Forest Complex (Brazil)	Reptilia	Testudines	Testudinidae	Chelonoidis	Chelonoidis	Herbivore	Terrestrial	Solitary	9	5 – 14.9	7.86	0
Linhares-Sooretama Forest Complex (Brazil)	Mammalia	Rodentia	Cuniculidae	Cuniculus	Cuniculus paca	Frugivore/Herbivore	Terrestrial	Solitary/In pairs	9.5	5 – 14.9	4.23	26.3
Linhares-Sooretama Forest Complex (Brazil)	Mammalia	Artiodactyla	Cervidae	Mazama	Mazama	Herbivore	Terrestrial	Solitary	20	15 – 24.9	2.82	14.1
Linhares-Sooretama Forest Complex (Brazil)	Mammalia	Artiodactyla	Tayassuidae	NA	NA	Frugivore/Omnivore	Terrestrial	Gregarious	27.75	25 – 34.9	27.22	0
Linhares-Sooretama Forest Complex (Brazil)	Mammalia	Artiodactyla	Bovidae	Capra	Capra hircus	Herbivore	Terrestrial	Gregarious	45	45 – 54.9	0	0.6
Linhares-Sooretama Forest Complex (Brazil)	Mammalia	Rodentia	Caviidae	Hydrochoerus	Hydrochoerus hydrochaeris	Herbivore	Semiaquatic	Gregarious	50.5	45 – 54.9	1.41	1.3
Linhares-Sooretama Forest Complex (Brazil)	Mammalia	Perissodactyla	Tapiridae	Tapirus	Tapirus terrestris	Herbivore	Terrestrial	Solitary	200	> 95	0.71	0
Linhares-Sooretama Forest Complex (Brazil)	Aves	NA	NA	NA	NA	NA	NA	NA	NA	NA	2.82	0.6
Linhares-Sooretama Forest Complex (Brazil)	Mammalia	NA	NA	NA	NA	NA	NA	NA	NA	NA	0	0.6
Linhares-Sooretama Forest Complex (Brazil)	Reptilia	Serpentes	NA	NA	NA	Carnivore	NA	Solitary	NA	NA	0.71	0.6
Maya Biosphere Reserve - Hunted area (Guatemala)	Mammalia	Rodentia	Erethizontidae	Coendou	Coendou mexicanus	Herbivore	Arboreal	Solitary	2	1 – 4.9	0	1.8
Maya Biosphere Reserve - Hunted area (Guatemala)	Mammalia	Carnivora	Procyonidae	Potos	Potos flavus	Frugivore/Omnivore	Arboreal	Solitary	3	1 – 4.9	2.9	3.6
Maya Biosphere Reserve - Hunted area (Guatemala)	Mammalia	Rodentia	Dasyproctidae	Dasyprocta	Dasyprocta punctata	Frugivore/Granivore	Terrestrial	Solitary/In pairs	3.5	1 – 4.9	5.9	22.3
Maya Biosphere Reserve - Hunted area (Guatemala)	Mammalia	Carnivora	Procyonidae	Nasua	Nasua nasua	Omnivore	Scansorial	Gregarious	4.2	1 – 4.9	23.5	0
Maya Biosphere Reserve - Hunted area (Guatemala)	Mammalia	Carnivora	Canidae	Urocyon	Urocyon cinereoargenteus	Omnivore	Terrestrial	Solitary/In pairs	5	5 – 14.9	0	0.9
Maya Biosphere Reserve - Hunted area (Guatemala)	Mammalia	Cingulata	Dasypodidae	Dasypus	Dasypus novemcinctus	Insectivore/Omnivore	Terrestrial/Fossorial	Solitary	5.7	5 – 14.9	26.5	0.9
Maya Biosphere Reserve - Hunted area (Guatemala)	Mammalia	Primates	Atelidae	NA	NA	Frugivore	Arboreal	Gregarious	6.9	5 – 14.9	5.9	10.9
Maya Biosphere Reserve - Hunted area (Guatemala)	Mammalia	Rodentia	Cuniculidae	Cuniculus	Cuniculus paca	Frugivore/Herbivore	Terrestrial	Solitary/In pairs	9.5	5 – 14.9	8.8	21.8
Maya Biosphere Reserve - Hunted area (Guatemala)	Mammalia	Artiodactyla	Cervidae	Mazama	Mazama	Herbivore	Terrestrial	Solitary	20	15 – 24.9	0	18.2
Maya Biosphere Reserve - Hunted area (Guatemala)	Mammalia	Artiodactyla	Tayassuidae	Dicotyles	Dicotyles tajacu	Omnivore	Terrestrial	Gregarious	22	15 – 24.9	20.6	5.5
Maya Biosphere Reserve - Hunted area (Guatemala)	Mammalia	Artiodactyla	Tayassuidae	Tayassu	Tayassu pecari	Frugivore/Omnivore	Terrestrial	Gregarious	33.5	25 – 34.9	2.9	0.9
Maya Biosphere Reserve - Hunted area (Guatemala)	Mammalia	Artiodactyla	Cervidae	Odocoileus	Odocoileus virginianus	Herbivore	Terrestrial	Gregarious	93.7	85 – 94.9	2.9	9.1
Maya Biosphere Reserve - Hunted area (Guatemala)	Aves	NA	NA	NA	NA	NA	NA	NA	NA	NA	0	4.5
Maya Biosphere Reserve - Non-hunted area (Guatemala)	Mammalia	Carnivora	Procyonidae	Potos	Potos flavus	Frugivore/Omnivore	Arboreal	Solitary	3	1 – 4.9	0	3.8
Maya Biosphere Reserve - Non-hunted area (Guatemala)	Mammalia	Rodentia	Dasyproctidae	Dasyprocta	Dasyprocta punctata	Frugivore/Granivore	Terrestrial	Solitary/In pairs	3.5	1 – 4.9	5.7	17.7
Maya Biosphere Reserve - Non-hunted area (Guatemala)	Mammalia	Carnivora	Procyonidae	Nasua	Nasua nasua	Omnivore	Scansorial	Gregarious	4.2	1 – 4.9	21.4	2.5
Maya Biosphere Reserve - Non-hunted area (Guatemala)	Mammalia	Pilosa	Myrmecophagidae	Tamandua	Tamandua tetradactyla	Insectivore	Scansorial	Solitary	5.95	5 – 14.9	1.4	0
Maya Biosphere Reserve - Non-hunted area (Guatemala)	Mammalia	Cingulata	Dasypodidae	Dasypus	Dasypus novemcinctus	Insectivore/Omnivore	Terrestrial/Fossorial	Solitary	5.7	5 – 14.9	41.4	2.5
Maya Biosphere Reserve - Non-hunted area (Guatemala)	Mammalia	Primates	Atelidae	NA	NA	Frugivore	Arboreal	Gregarious	6.9	5 – 14.9	0	7.6
Maya Biosphere Reserve - Non-hunted area (Guatemala)	Mammalia	Rodentia	Cuniculidae	Cuniculus	Cuniculus paca	Frugivore/Herbivore	Terrestrial	Solitary/In pairs	9.5	5 – 14.9	1.4	13.9
Maya Biosphere Reserve - Non-hunted area (Guatemala)	Mammalia	Artiodactyla	Cervidae	Mazama	Mazama	Herbivore	Terrestrial	Solitary	15	15 – 24.9	1.4	1.3
Maya Biosphere Reserve - Non-hunted area (Guatemala)	Mammalia	Artiodactyla	Cervidae	Mazama	Mazama	Herbivore	Terrestrial	Solitary	20	15 – 24.9	4.3	20.3
Maya Biosphere Reserve - Non-hunted area (Guatemala)	Mammalia	Artiodactyla	Tayassuidae	Dicotyles	Dicotyles tajacu	Omnivore	Terrestrial	Gregarious	22	15 – 24.9	7.1	6.3
Maya Biosphere Reserve - Non-hunted area (Guatemala)	Mammalia	Artiodactyla	Tayassuidae	Tayassu	Tayassu pecari	Frugivore/Omnivore	Terrestrial	Gregarious	33.5	25 – 34.9	5.7	1.3
Maya Biosphere Reserve - Non-hunted area (Guatemala)	Mammalia	Artiodactyla	Cervidae	Odocoileus	Odocoileus virginianus	Herbivore	Terrestrial	Gregarious	93.7	85 – 94.9	5.7	15.2
Maya Biosphere Reserve - Non-hunted area (Guatemala)	Aves	NA	NA	NA	NA	NA	NA	NA	NA	NA	4.3	7.6
Mbaracayú Forest Biosphere Reserve (Paraguay)	Mammalia	Rodentia	Cricetidae	NA	NA	NA	NA	Solitary	0.1	< 1	0	2.78
Mbaracayú Forest Biosphere Reserve (Paraguay)	Mammalia	Rodentia/Didelphimorphia	NA	NA	NA	NA	NA	Solitary	0.5	< 1	2.63	11.11
Mbaracayú Forest Biosphere Reserve (Paraguay)	Mammalia	Rodentia	Echimyidae	NA	NA	Herbivore/Omnivore	Arboreal	Solitary	1	1 – 4.9	0	2.78
Mbaracayú Forest Biosphere Reserve (Paraguay)	Mammalia	Didelphimorphia	Didelphidae	Didelphis	Didelphis	Omnivore	Scansorial	Solitary	1.5	1 – 4.9	0	5.56
Mbaracayú Forest Biosphere Reserve (Paraguay)	Mammalia	Rodentia	Dasyproctidae	Dasyprocta	Dasyprocta azarae	Frugivore/Granivore	Terrestrial	Solitary/In pairs	3.5	1 – 4.9	5.26	13.69
Mbaracayú Forest Biosphere Reserve (Paraguay)	Mammalia	Rodentia	Cuniculidae	Cuniculus	Cuniculus paca	Frugivore/Herbivore	Terrestrial	Solitary/In pairs	9.5	5 – 14.9	10.53	25
Mbaracayú Forest Biosphere Reserve (Paraguay)	Mammalia	Artiodactyla	Cervidae	Mazama	Mazama	Herbivore	Terrestrial	Solitary	15	15 – 24.9	21.05	36.11
Mbaracayú Forest Biosphere Reserve (Paraguay)	Mammalia	Artiodactyla	Tayassuidae	NA	NA	Frugivore/Omnivore	Terrestrial	Gregarious	27.75	25 – 34.9	47.37	0
Mbaracayú Forest Biosphere Reserve (Paraguay)	Aves	NA	NA	NA	NA	NA	NA	NA	1	< 1	0	8.33
Mbaracayú Forest Biosphere Reserve (Paraguay)	Aves	Tinamiformes	Tinamidae	NA	NA	Omnivore	Terrestrial	Solitary	1	< 1	2.63	8.33
Mbaracayú Forest Biosphere Reserve (Paraguay)	Mammalia	NA	NA	NA	NA	NA	NA	NA	NA	NA	17.11	11.11
Mbaracayú Forest Biosphere Reserve (Paraguay)	Reptilia	NA	NA	NA	NA	NA	NA	Solitary	NA	NA	2.63	0
Northern coast of Paraná state (Brazil)	Mammalia	Chiroptera	Phyllostomidae	NA	NA	NA	Volant	Gregarious	0.03	< 1	0	0.7
Northern coast of Paraná state (Brazil)	Mammalia	Rodentia	Cricetidae	NA	NA	NA	NA	Solitary	0.1	< 1	0	8.5
Northern coast of Paraná state (Brazil)	Mammalia	Didelphimorphia	Didelphidae	NA	NA	Omnivore	NA	Solitary	0.5	< 1	0	3.9
Northern coast of Paraná state (Brazil)	Osteichthyes	NA	NA	NA	NA	NA	Aquatic	NA	0.5	< 1	0	6.5
Northern coast of Paraná state (Brazil)	Mammalia	Rodentia	Echimyidae	NA	NA	Herbivore/Omnivore	Arboreal	Solitary	1	1 – 4.9	0	2
Northern coast of Paraná state (Brazil)	Mammalia	Didelphimorphia	Didelphidae	Didelphis	Didelphis	Omnivore	Scansorial	Solitary	2.5	1 – 4.9	0	11.1
Northern coast of Paraná state (Brazil)	Mammalia	Rodentia	Dasyproctidae	Dasyprocta	Dasyprocta azarae	Frugivore/Granivore	Terrestrial	Solitary/In pairs	3.5	1 – 4.9	0	7.8
Northern coast of Paraná state (Brazil)	Aves	Galliformes	Phasianidae	Gallus	Gallus domesticus	Omnivore/Granivore	Terrestrial	Gregarious	4.5	1 – 4.9	0	0.7
Northern coast of Paraná state (Brazil)	Reptilia	Squamata	Teiidae	Salvator	Salvator merianae	Omnivore	Terrestrial	Solitary	4.75	1 – 4.9	0	3.3
Northern coast of Paraná state (Brazil)	Mammalia	Cingulata	Dasypodidae	Dasypus	Dasypus novemcinctus	Insectivore/Omnivore	Terrestrial/Fossorial	Solitary	5.7	5 – 14.9	0	22.2
Northern coast of Paraná state (Brazil)	Mammalia	Rodentia	Cuniculidae	Cuniculus	Cuniculus paca	Frugivore/Herbivore	Terrestrial	Solitary/In pairs	9.5	5 – 14.9	5.3	0.7
Northern coast of Paraná state (Brazil)	Mammalia	Artiodactyla	Cervidae	Mazama	Mazama	Herbivore	Terrestrial	Solitary	20	15 – 24.9	23.7	0
Northern coast of Paraná state (Brazil)	Mammalia	Artiodactyla	Tayassuidae	Dicotyles	Dicotyles tajacu	Omnivore	Terrestrial	Gregarious	22	15 – 24.9	26.3	0.7
Northern coast of Paraná state (Brazil)	Mammalia	Rodentia	Caviidae	Hydrochoerus	Hydrochoerus hydrochaeris	Herbivore	Semiaquatic	Gregarious	50.5	45 – 54.9	7.9	0
Northern coast of Paraná state (Brazil)	Mammalia	Artiodactyla	Bovidae	Ovis	Ovis aries	Herbivore	Terrestrial	Gregarious	75	75 – 84.9	2.6	3.9
Northern coast of Paraná state (Brazil)	Mammalia	Artiodactyla	Bovidae	Bos	Bos taurus	Folivore	Terrestrial	Gregarious	500	> 95	29	0.7
Northern coast of Paraná state (Brazil)	Aves	NA	NA	NA	NA	NA	NA	NA	NA	NA	2.6	16.3
Northern coast of Paraná state (Brazil)	Mammalia	NA	NA	NA	NA	NA	NA	NA	NA	NA	0	3.9
Northern coast of Paraná state (Brazil)	Reptilia	Serpentes	NA	NA	NA	Carnivore	NA	Solitary	NA	NA	2.6	3.3
Paraguayan Chaco (Paraguay)	Mammalia	Didelphimorphia	Didelphidae	NA	NA	Omnivore	NA	Solitary	0.2	< 1	7	9
Paraguayan Chaco (Paraguay)	Mammalia	Rodentia	Caviidae	Galea	Galea musteloides	Herbivore	Terrestrial	Gregarious	0.283	< 1	9	11
Paraguayan Chaco (Paraguay)	Mammalia	Didelphimorphia	Didelphidae	Didelphis	Didelphis albiventris	Omnivore	Scansorial	Solitary	0.9	< 1	7	9
Paraguayan Chaco (Paraguay)	Mammalia	Lagomorpha	Leporidae	Sylvilagus	Sylvilagus	Herbivore	Terrestrial	Solitary	1.2	1 – 4.9	31	10
Paraguayan Chaco (Paraguay)	Mammalia	Rodentia	Caviidae	Dolichotis	Dolichotis salinicola	Herbivore	Terrestrial	Gregarious	1.6	1 – 4.9	8	5
Paraguayan Chaco (Paraguay)	Mammalia	Cingulata	Chlamyphoridae	Tolypeutes	Tolypeutes matacus	Insectivore/Omnivore	Terrestrial	Solitary	1.6	1 – 4.9	2	6
Paraguayan Chaco (Paraguay)	Reptilia	Testudines	Testudinidae	Chelonoidis	Chelonoidis chilensis	Herbivore	Terrestrial	Solitary	2.5	1 – 4.9	1	0
Paraguayan Chaco (Paraguay)	Mammalia	Carnivora	Felidae	Leopardus	Leopardus	Carnivore	NA	Solitary	3.6	1 – 4.9	1	0
Paraguayan Chaco (Paraguay)	Reptilia	Squamata	Teiidae	Salvator	Salvator merianae	Omnivore	Terrestrial	Solitary	4.75	1 – 4.9	1	0
Paraguayan Chaco (Paraguay)	Mammalia	Cingulata	Chlamyphoridae	Euphractus	Euphractus sexcinctus	Omnivore	Terrestrial/Fossorial	Solitary	5	5 – 14.9	1	1
Paraguayan Chaco (Paraguay)	Mammalia	Pilosa	Myrmecophagidae	Tamandua	Tamandua tetradactyla	Insectivore	Scansorial	Solitary	5.95	5 – 14.9	2	2
Paraguayan Chaco (Paraguay)	Mammalia	Cingulata	NA	NA	NA	Insectivore/Omnivore	Terrestrial/Fossorial	Solitary	NA	NA	7	5
Paraguayan Chaco (Paraguay)	Mammalia	Carnivora	Procyonidae	Procyon	Procyon cancrivorus	Omnivore	Terrestrial	Solitary	6.5	5 – 14.9	0	0
Paraguayan Chaco (Paraguay)	Mammalia	Artiodactyla	Cervidae	Mazama	Mazama	Herbivore	Terrestrial	Solitary	20	15 – 24.9	31	13
Paraguayan Chaco (Paraguay)	Mammalia	Artiodactyla	Tayassuidae	Dicotyles	Dicotyles tajacu	Omnivore	Terrestrial	Gregarious	22	15 – 24.9	3	6
Paraguayan Chaco (Paraguay)	Aves	Struthioniformes	Rheidae	Rhea	Rhea americana	Omnivore	Terrestrial	Gregarious	23	15 – 24.9	1	1
Paraguayan Chaco (Paraguay)	Mammalia	Pilosa	Myrmecophagidae	Myrmecophaga	Myrmecophaga tridactyla	Insectivore	Terrestrial	Solitary	33.5	25 – 34.9	2	3
Paraguayan Chaco (Paraguay)	Mammalia	Artiodactyla	Tayassuidae	Tayassu	Tayassu pecari	Frugivore/Omnivore	Terrestrial	Gregarious	33.5	25 – 34.9	1	0
Paraguayan Chaco (Paraguay)	Mammalia	Artiodactyla	Tayassuidae	Catagonus	Catagonus wagneri	Herbivore	Terrestrial	Gregarious	34.7	25 – 34.9	2	4
Paraguayan Chaco (Paraguay)	Mammalia	Perissodactyla	Tapiridae	Tapirus	Tapirus terrestris	Herbivore	Terrestrial	Solitary	200	> 95	2	0
Paraguayan Chaco (Paraguay)	Aves	NA	NA	NA	NA	NA	NA	NA	NA	NA	2	7
Paraguayan Chaco (Paraguay)	Mammalia	NA	NA	NA	NA	NA	NA	NA	NA	NA	1	0
Paraguayan Chaco (Paraguay)	Reptilia	NA	NA	NA	NA	NA	NA	Solitary	NA	NA	0	0
Paraguayan Chaco (Paraguay)	Mammalia	Rodentia/Lagomorpha	NA	NA	NA	NA	NA	Solitary	NA	NA	9	18
Paraguayan Chaco (Paraguay)	Reptilia	Serpentes	NA	NA	NA	Carnivore	NA	Solitary	NA	NA	1	0
Sierra del Abra Tanchipa Biosphere Reserve (Mexico)	Aves	Galliformes	Cracidae	Ortalis	Ortalis vetula	Frugivore/Folivore	Arboreal	Gregarious	0.68	< 1	1.9	2.97
Sierra del Abra Tanchipa Biosphere Reserve (Mexico)	Mammalia	Lagomorpha	Leporidae	Sylvilagus	Sylvilagus	Herbivore	Terrestrial	Solitary	1.2	1 – 4.9	0	14.73
Sierra del Abra Tanchipa Biosphere Reserve (Mexico)	Mammalia	Didelphimorphia	Didelphidae	Didelphis	Didelphis virginiana	Omnivore	Scansorial	Solitary	2.5	1 – 4.9	1.91	0
Sierra del Abra Tanchipa Biosphere Reserve (Mexico)	Mammalia	Carnivora	Mephitidae	Conepatus	Conepatus	Omnivore	Terrestrial	Solitary	2.7	1 – 4.9	0	2.97
Sierra del Abra Tanchipa Biosphere Reserve (Mexico)	Aves	Galliformes	Cracidae	Crax	Crax rubra	Frugivore/Omnivore	Terrestrial	In pairs/Small groups	4.5	1 – 4.9	0	11.76
Sierra del Abra Tanchipa Biosphere Reserve (Mexico)	Mammalia	Carnivora	Canidae	Urocyon	Urocyon cinereoargenteus	Omnivore	Terrestrial	Solitary/In pairs	5	5 – 14.9	0	2.97
Sierra del Abra Tanchipa Biosphere Reserve (Mexico)	Mammalia	Cingulata	Dasypodidae	Dasypus	Dasypus novemcinctus	Insectivore/Omnivore	Terrestrial/Fossorial	Solitary	5.7	5 – 14.9	15.1	0
Sierra del Abra Tanchipa Biosphere Reserve (Mexico)	Mammalia	Carnivora	Canidae	Canis	Canis familiaris	Omnivore	Terrestrial	NA	NA	NA	1.9	0
Sierra del Abra Tanchipa Biosphere Reserve (Mexico)	Mammalia	Carnivora	Procyonidae	Nasua	Nasua narica	Omnivore	Scansorial	Gregarious	5.3	5 – 14.9	18.8	5.81
Sierra del Abra Tanchipa Biosphere Reserve (Mexico)	Mammalia	Carnivora	Procyonidae	Procyon	Procyon lotor	Omnivore	Terrestrial	Solitary/Gregarious	6.35	5 – 14.9	0	5.81
Sierra del Abra Tanchipa Biosphere Reserve (Mexico)	Mammalia	Carnivora	Canidae	Canis	Canis latrans	Omnivore	Terrestrial	Solitary	11.4	5 – 14.9	0	2.97
Sierra del Abra Tanchipa Biosphere Reserve (Mexico)	Mammalia	Artiodactyla	Tayassuidae	Dicotyles	Dicotyles tajacu	Omnivore	Terrestrial	Gregarious	22	15 – 24.9	35.8	8.78
Sierra del Abra Tanchipa Biosphere Reserve (Mexico)	Mammalia	Artiodactyla	Cervidae	Mazama	Mazama temama	Herbivore	Terrestrial	Solitary	22	15 – 24.9	1.9	2.97
Sierra del Abra Tanchipa Biosphere Reserve (Mexico)	Mammalia	Artiodactyla	Cervidae	Odocoileus	Odocoileus virginianus	Herbivore	Terrestrial	Gregarious	93.7	85 – 94.9	20.7	38.24
Sierra del Abra Tanchipa Biosphere Reserve (Mexico)	Mammalia	Perissodactyla	Equidae	Equus	Equus	Herbivore	Terrestrial	Gregarious	490	> 95	1.9	0
Sierra Nanchititla Natural Park (Mexico)	Mammalia	Rodentia	Heteromyidae	Liomys	Liomys	Granivore	Terrestrial	Solitary	0.06	< 1	0	0.4
Sierra Nanchititla Natural Park (Mexico)	Mammalia	Rodentia	Heteromyidae	Liomys	Liomys irroratus	Granivore	Terrestrial	Solitary	0.06	< 1	0	0.8
Sierra Nanchititla Natural Park (Mexico)	Reptilia	Testudines	Kinosternidae	Kinosternon	Kinosternon integrum	Omnivore	Semiaquatic	Solitary	0.3	< 1	0	0.4
Sierra Nanchititla Natural Park (Mexico)	Mammalia	Rodentia	Sciuridae	Otospermophilus	Otospermophilus variegatus	Herbivore/Granivore	Terrestrial/Fossorial	Gregarious	0.3	< 1	0	0.4
Sierra Nanchititla Natural Park (Mexico)	Mammalia	Carnivora	Mustelidae	Neogale	Neogale frenata	Carnivore	Terrestrial	Solitary	0.5	< 1	0	0.4
Sierra Nanchititla Natural Park (Mexico)	Aves	Galliformes	Cracidae	Ortalis	Ortalis poliocephala	Frugivore/Folivore	Arboreal	Gregarious	0.5	< 1	0	5.4
Sierra Nanchititla Natural Park (Mexico)	Mammalia	Rodentia	Sciuridae	Sciurus	Sciurus aureogaster	Granivore/Frugivore	Arboreal	Solitary	0.532	< 1	0	2.7
Sierra Nanchititla Natural Park (Mexico)	Mammalia	Carnivora	Mephitidae	Spilogale	Spilogale putorius	Omnivore	Terrestrial	Solitary	0.682	< 1	0	0.8
Sierra Nanchititla Natural Park (Mexico)	Mammalia	Carnivora	Mephitidae	Mephitis	Mephitis macroura	Omnivore	Terrestrial	Solitary	1.2	1 – 4.9	0	0.4
Sierra Nanchititla Natural Park (Mexico)	Mammalia	Lagomorpha	Leporidae	Sylvilagus	Sylvilagus floridanus	Herbivore	Terrestrial	Solitary	1.2	1 – 4.9	13.6213	1.2
Sierra Nanchititla Natural Park (Mexico)	Mammalia	Carnivora	Procyonidae	Bassariscus	Bassariscus astutus	Omnivore	Scansorial	Solitary	0.9	< 1	0	2.7
Sierra Nanchititla Natural Park (Mexico)	Reptilia	Squamata	Iguanidae	Ctenosaura	Ctenosaura pectinata	Herbivore	Scansorial	Solitary	2	1 – 4.9	5.65333	0.4
Sierra Nanchititla Natural Park (Mexico)	Mammalia	Lagomorpha	Leporidae	Sylvilagus	Sylvilagus cunicularius	Herbivore	Terrestrial	Solitary	2.05	1 – 4.9	3.33333	3.1
Sierra Nanchititla Natural Park (Mexico)	Mammalia	Didelphimorphia	Didelphidae	Didelphis	Didelphis virginiana	Omnivore	Scansorial	Solitary	4	1 – 4.9	0	3.5
Sierra Nanchititla Natural Park (Mexico)	Mammalia	Carnivora	Mephitidae	Conepatus	Conepatus leuconotus	Omnivore	Terrestrial	Solitary	3	1 – 4.9	5.65333	0.4
Sierra Nanchititla Natural Park (Mexico)	Mammalia	Carnivora	Canidae	Urocyon	Urocyon cinereoargenteus	Omnivore	Terrestrial	Solitary/In pairs	5	5 – 14.9	0	0.4
Sierra Nanchititla Natural Park (Mexico)	Mammalia	Cingulata	Dasypodidae	Dasypus	Dasypus novemcinctus	Insectivore/Omnivore	Terrestrial/Fossorial	Solitary	5.7	5 – 14.9	34.2027	44.1
Sierra Nanchititla Natural Park (Mexico)	Mammalia	Carnivora	Canidae	Canis	Canis familiaris	Omnivore	Terrestrial	NA	NA	NA	0	0.4
Sierra Nanchititla Natural Park (Mexico)	Mammalia	Carnivora	Procyonidae	Nasua	Nasua narica	Omnivore	Scansorial	Gregarious	5.3	5 – 14.9	13.6213	13.4
Sierra Nanchititla Natural Park (Mexico)	Mammalia	Carnivora	Procyonidae	Procyon	Procyon lotor	Omnivore	Terrestrial	Solitary/Gregarious	6.35	5 – 14.9	5.65333	1.5
Sierra Nanchititla Natural Park (Mexico)	Mammalia	Artiodactyla	Bovidae	Capra	Capra hircus	Herbivore	Terrestrial	Gregarious	45	45 – 54.9	13.6213	4.6
Sierra Nanchititla Natural Park (Mexico)	Mammalia	Artiodactyla	Bovidae	Ovis	Ovis aries	Herbivore	Terrestrial	Gregarious	75	75 – 84.9	0	1.5
Sierra Nanchititla Natural Park (Mexico)	Mammalia	Artiodactyla	Cervidae	Odocoileus	Odocoileus virginianus	Herbivore	Terrestrial	Gregarious	93.7	85 – 94.9	5.65333	6.1
Sierra Nanchititla Natural Park (Mexico)	Mammalia	Artiodactyla	Bovidae	Bos	Bos taurus	Folivore	Terrestrial	Gregarious	500	> 95	0	3.8
Sierra Nanchititla Natural Park (Mexico)	Aves	NA	NA	NA	NA	NA	NA	NA	NA	NA	0	0.4
Sierra Nanchititla Natural Park (Mexico)	Mammalia	NA	NA	NA	NA	NA	NA	NA	NA	NA	0	1.2
Tamasopo (Mexico)	Reptilia	Squamata	Phrynosomatidae	Sceloporus	Sceloporus	NA	NA	Solitary	0.02	< 1	4.4	0
Tamasopo (Mexico)	Mammalia	Didelphimorphia	Didelphidae	Philander	Philander opossum	Omnivore	Scansorial	Solitary	0.39	< 1	0	3.3
Tamasopo (Mexico)	Mammalia	Carnivora	Mephitidae	Mephitis	Mephitis macroura	Omnivore	Terrestrial	Solitary	1.2	1 – 4.9	4.4	3.3
Tamasopo (Mexico)	Mammalia	Lagomorpha	Leporidae	Sylvilagus	Sylvilagus floridanus	Herbivore	Terrestrial	Solitary	1.2	1 – 4.9	0	3.3
Tamasopo (Mexico)	Mammalia	Didelphimorphia	Didelphidae	Didelphis	Didelphis virginiana	Omnivore	Scansorial	Solitary	2.5	1 – 4.9	17.5	13.3
Tamasopo (Mexico)	Mammalia	Carnivora	Procyonidae	Potos	Potos flavus	Frugivore/Omnivore	Arboreal	Solitary	3	1 – 4.9	0	3.3
Tamasopo (Mexico)	Mammalia	Cingulata	Dasypodidae	Dasypus	Dasypus novemcinctus	Insectivore/Omnivore	Terrestrial/Fossorial	Solitary	5.7	5 – 14.9	4.4	3.3
Tamasopo (Mexico)	Mammalia	Carnivora	Procyonidae	Nasua	Nasua narica	Omnivore	Scansorial	Gregarious	5.3	5 – 14.9	13.1	3.3
Tamasopo (Mexico)	Mammalia	Rodentia	Cuniculidae	Cuniculus	Cuniculus paca	Frugivore/Herbivore	Terrestrial	Solitary/In pairs	9.5	5 – 14.9	8.8	0
Tamasopo (Mexico)	Mammalia	Carnivora	Procyonidae	Procyon	Procyon lotor	Omnivore	Terrestrial	Solitary/Gregarious	6.35	5 – 14.9	8.8	6.7
Tamasopo (Mexico)	Mammalia	Artiodactyla	Tayassuidae	Dicotyles	Dicotyles tajacu	Omnivore	Terrestrial	Gregarious	22	15 – 24.9	34.5	40
Tamasopo (Mexico)	Mammalia	Artiodactyla	Cervidae	Mazama	Mazama temama	Herbivore	Terrestrial	Solitary	22	15 – 24.9	0	10
Tamasopo (Mexico)	Mammalia	Artiodactyla	Bovidae	Capra	Capra hircus	Herbivore	Terrestrial	Gregarious	45	45 – 54.9	0	6.7
Tamasopo (Mexico)	Mammalia	Artiodactyla	Cervidae	Odocoileus	Odocoileus virginianus	Herbivore	Terrestrial	Gregarious	93.7	85 – 94.9	4.4	3.3
Uxpanapa Valley (Mexico)	Mammalia	Pilosa	Cyclopedidae	Cyclopes	Cyclopes dorsalis	Insectivore	Arboreal	Solitary	0.275	< 1	0	6.7
Uxpanapa Valley (Mexico)	Mammalia	Didelphimorphia	Didelphidae	Chironectes	Chironectes minimus	Carnivore	Semiaquatic	Solitary	0.65	< 1	3.1	0
Uxpanapa Valley (Mexico)	Mammalia	Didelphimorphia	Didelphidae	Marmosa	Marmosa mexicana	Omnivore	Arboreal	Solitary	0.99	< 1	0	6.7
Uxpanapa Valley (Mexico)	Mammalia	Rodentia	Erethizontidae	Coendou	Coendou mexicanus	Herbivore	Arboreal	Solitary	2	1 – 4.9	3.1	13.3
Uxpanapa Valley (Mexico)	Mammalia	Carnivora	Mustelidae	Galictis	Galictis vittata	Carnivore	Terrestrial	Solitary	3	1 – 4.9	3.1	0
Uxpanapa Valley (Mexico)	Mammalia	Carnivora	Procyonidae	Potos	Potos flavus	Frugivore/Omnivore	Arboreal	Solitary	3	1 – 4.9	0	6.7
Uxpanapa Valley (Mexico)	Mammalia	Carnivora	Mephitidae	Conepatus	Conepatus	Omnivore	Terrestrial	Solitary	2.7	1 – 4.9	12.5	0
Uxpanapa Valley (Mexico)	Mammalia	Pilosa	Myrmecophagidae	Tamandua	Tamandua mexicana	Insectivore	Scansorial	Solitary	4.5	1 – 4.9	6.3	0
Uxpanapa Valley (Mexico)	Mammalia	Primates	Atelidae	Alouatta	Alouatta palliata	Folivore/Frugivore	Arboreal	Gregarious	6.5	5 – 14.9	6.3	13.3
Uxpanapa Valley (Mexico)	Mammalia	Primates	Atelidae	Ateles	Ateles geoffroyi	Frugivore	Arboreal	Gregarious	7.9	5 – 14.9	21.9	33.3
Uxpanapa Valley (Mexico)	Mammalia	Rodentia	Cuniculidae	Cuniculus	Cuniculus paca	Frugivore/Herbivore	Terrestrial	Solitary/In pairs	9.5	5 – 14.9	3.1	0
Uxpanapa Valley (Mexico)	Mammalia	Artiodactyla	Tayassuidae	Dicotyles	Dicotyles tajacu	Omnivore	Terrestrial	Gregarious	22	15 – 24.9	6.3	0
Uxpanapa Valley (Mexico)	Mammalia	Artiodactyla	Cervidae	Mazama	Mazama temama	Herbivore	Terrestrial	Solitary	22	15 – 24.9	3.1	13.3
Uxpanapa Valley (Mexico)	Mammalia	Artiodactyla	Tayassuidae	Tayassu	Tayassu pecari	Frugivore/Omnivore	Terrestrial	Gregarious	33.5	25 – 34.9	9.4	0
Uxpanapa Valley (Mexico)	Mammalia	NA	NA	NA	NA	NA	NA	NA	NA	NA	34.4	20
Northern Yucatán Peninsula (Mexico)	Mammalia	Artiodactyla	Cervidae	Odocoileus	Odocoileus virginianus	Herbivore	Terrestrial	Gregarious	93.7	85 – 94.9	0	9.41526
Northern Yucatán Peninsula (Mexico)	Mammalia	Artiodactyla	Cervidae	NA	NA	Herbivore	Terrestrial	NA	NA	NA	12.2367	12.0912
Northern Yucatán Peninsula (Mexico)	Mammalia	Artiodactyla	Tayassuidae	Dicotyles	Dicotyles tajacu	Omnivore	Terrestrial	Gregarious	22	15 – 24.9	25.677	22.7948
Northern Yucatán Peninsula (Mexico)	Mammalia	Carnivora	Canidae	Canis	Canis sp.	NA	NA	NA	NA	NA	0	5.35183
Northern Yucatán Peninsula (Mexico)	Mammalia	Rodentia	Cuniculidae	Cuniculus	Cuniculus paca	Frugivore/Herbivore	Terrestrial	Solitary/In pairs	9.5	5 – 14.9	2.20662	4.06343
Northern Yucatán Peninsula (Mexico)	Mammalia	Primates	Atelidae	Alouatta	Alouatta pigra	Folivore/Frugivore	Arboreal	Gregarious	7.5	5 – 14.9	0	1.38751
Northern Yucatán Peninsula (Mexico)	Mammalia	Primates	Atelidae	Ateles	Ateles geoffroyi	Frugivore	Arboreal	Gregarious	7.9	5 – 14.9	2.20662	0
Northern Yucatán Peninsula (Mexico)	Mammalia	Carnivora	Procyonidae	Procyon	Procyon lotor	Omnivore	Terrestrial	Solitary/Gregarious	6.35	5 – 14.9	3.30993	1.38751
Northern Yucatán Peninsula (Mexico)	Mammalia	Carnivora	Procyonidae	Nasua	Nasua narica	Omnivore	Scansorial	Gregarious	5.3	5 – 14.9	7.82347	4.06343
Northern Yucatán Peninsula (Mexico)	Mammalia	Pilosa	Myrmecophagidae	Tamandua	Tamandua mexicana	Insectivore	Scansorial	Solitary	4.5	1 – 4.9	2.20662	1.38751
Northern Yucatán Peninsula (Mexico)	Mammalia	Cingulata	Dasypodidae	Dasypus	Dasypus novemcinctus	Insectivore/Omnivore	Terrestrial/Fossorial	Solitary	5.7	5 – 14.9	10.0301	0
Northern Yucatán Peninsula (Mexico)	Mammalia	Carnivora	Mustelidae	Eira	Eira barbara	Omnivore	Scansorial	Solitary/In pairs	5	5 – 14.9	3.30993	4.06343
Northern Yucatán Peninsula (Mexico)	Aves	Galliformes	Cracidae	Crax	Crax rubra	Frugivore/Omnivore	Terrestrial	In pairs/Small groups	4.5	1 – 4.9	0	1.38751
Northern Yucatán Peninsula (Mexico)	Mammalia	Carnivora	Felidae	Leopardus	Leopardus wiedii	Carnivore	Scansorial	Solitary	3.6	1 – 4.9	0	2.67592
Northern Yucatán Peninsula (Mexico)	Mammalia	Carnivora	Canidae	Urocyon	Urocyon cinereoargenteus	Omnivore	Terrestrial	Solitary/In pairs	5	5 – 14.9	1.10331	2.67592
Northern Yucatán Peninsula (Mexico)	Mammalia	Carnivora	Procyonidae	Potos	Potos flavus	Frugivore/Omnivore	Arboreal	Solitary	3	1 – 4.9	1.10331	1.38751
Northern Yucatán Peninsula (Mexico)	Mammalia	Carnivora	Mephitidae	Conepatus	Conepatus semistriatus	Omnivore	Terrestrial	Solitary	2.45	1 – 4.9	2.20662	1.38751
Northern Yucatán Peninsula (Mexico)	Mammalia	Didelphimorphia	Didelphidae	Didelphis	Didelphis virginiana	Omnivore	Scansorial	Solitary/In pairs	5	5 – 14.9	0	1.38751
Northern Yucatán Peninsula (Mexico)	Mammalia	Carnivora	Procyonidae	Bassariscus	Bassariscus sumichrasti	Omnivore	Arboreal	Solitary	0.9	< 1	0	1.38751
Northern Yucatán Peninsula (Mexico)	Aves	Galliformes	Cracidae	Ortalis	Ortalis vetula	Frugivore/Folivore	Arboreal	Gregarious	0.68	< 1	0	1.38751
Northern Yucatán Peninsula (Mexico)	Mammalia	Carnivora	Mephitidae	Spilogale	Spilogale angustifrons	Omnivore	Terrestrial	Solitary	0.682	< 1	1.10331	1.38751
Northern Yucatán Peninsula (Mexico)	Mammalia	Didelphimorphia	Didelphidae	Philander	Philander opossum	Omnivore	Scansorial	Solitary	0.39	< 1	2.20662	0
Northern Yucatán Peninsula (Mexico)	Mammalia	Rodentia	Cricetidae	Sigmodon	Sigmodon toltecus	Omnivore	NA	NA	0.1	< 1	1.10331	0
Northern Yucatán Peninsula (Mexico)	Mammalia	Rodentia	Cricetidae	Ototylomys	Ototylomys phyllotis	Herbivore	Scansorial	Solitary	0.1	< 1	0	1.38751
Northern Yucatán Peninsula (Mexico)	Aves	NA	NA	NA	NA	NA	NA	NA	NA	NA	3.30993	4.06343
Northern Yucatán Peninsula (Mexico)	Reptilia	Serpentes	NA	NA	NA	Carnivore	NA	Solitary	NA	NA	1.10331	0
Northern Yucatán Peninsula (Mexico)	Osteichthyes	NA	NA	NA	NA	NA	Aquatic	NA	0.5	< 1	0	1.38751
Northern Yucatán Peninsula (Mexico)	Mammalia	NA	NA	NA	NA	NA	NA	NA	NA	NA	13.34	9.41526
Northern Yucatán Peninsula (Mexico)	Mammalia	Rodentia	NA	NA	NA	NA	NA	NA	NA	NA	3.30993	2.67592
Northern Yucatán Peninsula (Mexico)	Reptilia	Testudines	NA	NA	NA	NA	NA	NA	NA	NA	1.10331	0
Sierra Madre Occidental (Mexico)	Mammalia	Artiodactyla	Bovidae	Bos	Bos taurus	Folivore	Terrestrial	Gregarious	91	85 – 94.9	57.7	8.7
Sierra Madre Occidental (Mexico)	Mammalia	Artiodactyla	Cervidae	Odocoileus	Odocoileus virginianus	Herbivore	Terrestrial	Gregarious	93.7	85 – 94.9	24.3	57.3
Sierra Madre Occidental (Mexico)	Mammalia	Lagomorpha	Leporidae	NA	NA	Herbivore	Terrestrial	Solitary	NA	NA	5.8	4.5
Sierra Madre Occidental (Mexico)	Mammalia	Artiodactyla	Tayassuidae	Dicotyles	Dicotyles tajacu	Omnivore	Terrestrial	Gregarious	22	15 – 24.9	4.7	11.3
Sierra Madre Occidental (Mexico)	Mammalia	Carnivora	Procyonidae	Nasua	Nasua narica	Omnivore	Scansorial	Gregarious	5.3	5 – 14.9	4.1	5.7
Sierra Madre Occidental (Mexico)	Mammalia	Carnivora	Procyonidae	Procyon	Procyon lotor	Omnivore	Terrestrial	Solitary/Gregarious	6.35	5 – 14.9	0	4.1
Sierra Madre Occidental (Mexico)	Mammalia	Rodentia	NA	NA	NA	NA	NA	NA	NA	NA	0	2.2
Sierra Madre Occidental (Mexico)	Reptilia	Testudines	Kinosternidae	Kinosternon	Kinosternum sonoriense	Omnivore	Semiaquatic	Solitary	NA	< 1	0	1.5
Sierra Madre Occidental (Mexico)	Mammalia	Carnivora	Procyonidae	Bassariscus	Bassariscus astutus	Omnivore	Arboreal	Solitary	0.9	< 1	0	0.8
Sierra Madre Occidental (Mexico)	Mammalia	Didelphimorphia	Didelphidae	Didelphis	Didelphis	Omnivore	Scansorial	Solitary	1.5	1 – 4.9	0	0.8
Sierra Madre Occidental (Mexico)	Mammalia	Carnivora	Mustelidae	Neogale	Neogale frenata	Carnivore	Terrestrial	Solitary	0.5	< 1	0	0.8
Sierra Madre Occidental (Mexico)	Mammalia	Carnivora	Mephitidae	Conepatus	Conepatus leuconotus	Omnivore	Terrestrial	Solitary	2.45	1 – 4.9	0	0.8
